# Supplementary material for: Evidence of Energy Metabolism Alterations in Cultured Neonatal Astrocytes Derived from the Ts65Dn Mouse Model of Down Syndrome
Source: Brain Sci. 2022 Jan 6;12(1):83. doi: 10.3390/brainsci12010083 (PMC8773919; doi:10.3390/brainsci12010083)
Supplement: Supplementary file 1 [file brainsci-12-00083-s001.zip]

Archive with 1 entries (1 files):
- brainsci-1520392-supplementary.pdf
